# Supplementary material for: Scalable Production and Multifunctional Coating of Gold Nanostars for Catalytic Applications
Source: Nanomaterials (Basel). 2025 May 3;15(9):692. doi: 10.3390/nano15090692 (PMC12074007; doi:10.3390/nano15090692)
Supplement: Supplementary file 1 [file nanomaterials-15-00692-s001.zip]

Archive with 1 entries (1 files):
- nanomaterials-3571932-supplementary.pdf
